# Supplementary material for: Quantitative Standardized Expansion Assay: An Artificial Intelligence-Powered Morphometric Description of Blastocyst Expansion and Zona Thinning Dynamics
Source: Life (Basel). 2024 Oct 30;14(11):1396. doi: 10.3390/life14111396 (PMC11595650; doi:10.3390/life14111396)
Supplement: Supplementary file 1 [file life-14-01396-s001.zip]

Archive with 8 entries (8 files):
- Figure S1.pdf
- Figure S2.pdf
- Figure S3.pdf
- Figure S4.pdf
- Figure S5.pdf
- Figure S6.pdf
- Figure S7.pdf
- Supplemental Tables 1_5.pdf
